# Supplementary material for: High-resolution rovibrational and rotational spectroscopy of the singly deuterated cyclopropenyl cation, c-C3H2D+
Source: Faraday Discuss. 2023 Apr 4;245:298–308. doi: 10.1039/d3fd00068k (PMC10510037; doi:10.1039/d3fd00068k)
Supplement: FD-245-D3FD00068K-s001 [file FD-245-D3FD00068K-s001.zip]

Archive with 2 entries (2 files):
- C3H2D+_nu1_band.dat
- suppl_mat.pdf
