# Supplementary material for: High-resolution rovibrational and rotational spectroscopy of the singly deuterated cyclopropenyl cation, c-C3H2D+
Source: Faraday Discuss. 2023 Apr 4;245:298–308. doi: 10.1039/d3fd00068k (PMC10510037; doi:10.1039/d3fd00068k)
Supplement: FD-245-D3FD00068K-s001 [file FD-245-D3FD00068K-s001.zip › C3H2D+_nu1_band.dat]

# wavenumber c-C3H2D+ counts
3157.807553	1099
3157.807485	1095
3157.807429	1101
3157.807272	1098
3157.807511	1074
3157.808227	1132
3157.808615	1058
3157.809165	1105
3157.809584	1100
3157.810265	1213
3157.810695	1244
3157.811407	1129
3157.811852	1082
3157.812474	1116
3157.81287	1054
3157.813622	1109
3157.814095	982
3157.814779	1091
3157.815263	1112
3157.815907	993
3157.816322	987
3157.817096	1043
3157.817597	1103
3157.817933	1036
3157.818387	1076
3157.819214	1045
3157.819748	925
3157.820551	1175
3157.82102	977
3157.821668	1115
3157.82188	1165
3157.822625	1036
3157.823415	1242
3157.824029	1247
3157.824218	1166
3157.824697	1136
3157.825101	1195
3157.825502	1336
3157.825628	1171
3157.825773	1067
3157.825987	1108
3157.826203	1197
3157.82622	1126
3157.826426	1101
3157.826598	1074
3157.826848	1058
3157.827001	1132
3157.827129	1058
3157.827089	1148
3157.826871	1112
3157.826977	1102
3157.827214	1157
3157.827315	1184
3157.827447	1061
3157.827407	1177
3157.827535	1146
3157.827721	1193
3157.827905	1072
3157.82791	1261
3157.827917	1100
3157.828101	1227
3157.828138	1036
3157.828039	1188
3157.828157	1175
3157.82824	1107
3157.828406	1078
3157.828452	1158
3157.828653	1151
3157.82881	1086
3157.828926	1001
3157.828941	1032
3157.828913	1180
3157.829063	1026
3157.82923	1171
3157.829163	1082
3157.829321	1181
3157.829466	1106
3157.829781	1147
3157.830227	1104
3157.830975	1089
3157.831305	1030
3157.831913	1091
3157.832456	1276
3157.833134	1174
3157.833666	1016
3157.834418	1051
3157.834869	1040
3157.835614	1029
3157.836082	1055
3157.836751	1000
3157.837278	1153
3157.837983	1026
3157.838497	1135
3157.839277	1161
3157.83975	1090
3157.840652	1077
3157.841202	1064
3157.841817	1097
3157.842301	1072
3157.843016	1193
3157.843441	1184
3157.844323	1190
3157.844798	1262
3157.845445	1043
3157.846037	1248
3157.846719	1185
3157.847197	1138
3157.847746	1143
3157.848163	1148
3157.849174	1118
3157.849835	974
3157.850746	1120
3157.851106	1039
3157.851643	1171
3157.852125	1207
3157.852925	1078
3157.853435	1037
3157.8542	1023
3157.854889	1154
3157.855516	1150
3157.855909	1025
3157.857001	1119
3157.857608	1084
3157.857943	1088
3157.858301	1124
3157.859302	1276
3157.859884	1181
3157.860798	1193
3157.861451	1177
3157.862262	1134
3157.862576	1125
3157.862941	1244
3157.863219	1174
3157.863565	1067
3157.863746	1134
3157.864043	1160
3157.864354	1179
3157.864839	958
3157.865156	1171
3157.865998	1104
3157.866487	1220
3157.867184	1140
3157.86776	1057
3157.868397	1074
3157.868784	1194
3157.869489	1217
3157.870034	1203
3157.870765	1223
3157.87118	1175
3157.872023	1147
3157.87263	1229
3157.873317	1242
3157.873886	1183
3157.874821	1239
3157.875329	1103
3157.876064	1129
3157.876582	1231
3157.877506	1146
3157.878068	1234
3157.878909	1278
3157.879374	1288
3157.879925	1317
3157.880549	1162
3157.881541	1173
3157.882042	1089
3157.882669	1192
3157.883318	1145
3157.88417	1180
3157.884524	1383
3157.885521	1362
3157.886071	1128
3157.886805	1092
3157.88743	1029
3157.888285	1136
3157.888997	974
3157.889738	1063
3157.89021	893
3157.891059	931
3157.891602	1011
3157.892544	1065
3157.89294	983
3157.893579	1081
3157.894149	980
3157.894983	1048
3157.895546	1049
3157.896455	1087
3157.896983	1057
3157.897793	975
3157.898481	989
3157.899336	961
3157.89978	1004
3157.900636	977
3157.901144	1037
3157.901826	1103
3157.902575	953
3157.903494	1071
3157.904033	1122
3157.904796	1085
3157.905253	1024
3157.906089	1072
3157.906583	1085
3157.907559	1133
3157.9081	1060
3157.908873	1052
3157.909504	1217
3157.910364	1143
3157.910964	1261
3157.911809	1156
3157.912366	1153
3157.913087	1245
3157.913436	1162
3157.914208	1146
3157.914956	1211
3157.915959	1078
3157.916496	1049
3157.917237	1154
3157.917795	1223
3157.918602	1173
3157.919225	1200
3157.920094	1094
3157.920592	1181
3157.921585	1114
3157.922134	1238
3157.922808	1171
3157.923477	1138
3157.924389	1205
3157.924846	1134
3157.92584	1117
3157.926518	1155
3157.927041	1148
3157.92753	1200
3157.928647	1259
3157.929274	1152
3157.930285	1196
3157.930881	1100
3157.931525	1143
3157.93198	1187
3157.933023	1193
3157.933638	1164
3157.934266	1073
3157.934843	1132
3157.93583	1128
3157.936483	1060
3157.937545	1035
3157.93809	1082
3157.938767	1209
3157.939292	1030
3157.940233	1071
3157.94085	1110
3157.941715	1197
3157.942372	1161
3157.943168	1140
3157.943657	1075
3157.944637	1099
3157.945296	1255
3157.946038	1194
3157.946606	1191
3157.947416	1188
3157.948029	1163
3157.949094	1155
3157.949621	1146
3157.950379	1073
3157.950952	1129
3157.951914	1152
3157.952626	1168
3157.953573	1192
3157.954074	1105
3157.954837	991
3157.955392	1085
3157.956345	1094
3157.95707	1001
3157.957903	1172
3157.958367	1097
3157.959322	1197
3157.959936	1085
3157.960933	1114
3157.961401	1166
3157.962127	996
3157.96278	1104
3157.96376	1094
3157.964515	1178
3157.965414	1145
3157.965892	1155
3157.966553	1156
3157.967224	1175
3157.968454	1102
3157.969008	976
3157.969692	957
3157.970312	1140
3157.97123	1060
3157.97193	1179
3157.97309	1097
3157.973567	1204
3157.974318	1046
3157.975025	1129
3157.976157	986
3157.976836	1120
3157.977673	1020
3157.978245	1033
3157.979185	1033
3157.979828	1081
3157.980797	1094
3157.981451	1069
3157.982314	1050
3157.982808	984
3157.983976	1192
3157.984733	1221
3157.985562	1096
3157.986166	1055
3157.986748	1122
3157.987142	1096
3157.987684	1185
3157.987946	1093
3157.988346	1139
3157.988424	1036
3157.988525	1047
3157.988675	1061
3157.988933	1004
3157.989112	1086
3157.989372	1128
3157.989461	1034
3157.989791	1046
3157.990009	1156
3157.989933	1127
3157.989985	1261
3157.990249	1237
3157.990432	1175
3157.990808	1139
3157.990883	1157
3157.990858	1082
3157.990956	1061
3157.990956	1122
3157.991112	1072
3157.991214	1034
3157.991157	1195
3157.991363	1292
3157.991622	1318
3157.991927	1368
3157.991864	1312
3157.992046	1372
3157.99222	1496
3157.992275	1411
3157.992271	1590
3157.992319	1458
3157.992485	1638
3157.992633	1551
3157.992543	1496
3157.992383	1528
3157.992516	1551
3157.992608	1600
3157.992512	1618
3157.992531	1556
3157.99254	1593
3157.992463	1524
3157.992488	1561
3157.992465	1505
3157.992436	1627
3157.992549	1702
3157.992638	1660
3157.992555	1631
3157.992509	1671
3157.992436	1451
3157.992343	1414
3157.992169	1338
3157.992123	1321
3157.992032	1350
3157.991904	1215
3157.991888	1046
3157.991908	1224
3157.991769	1163
3157.991566	1096
3157.991523	1154
3157.9915	1122
3157.991507	1184
3157.99167	1281
3157.991895	1330
3157.991853	1473
3157.991792	1333
3157.99211	1464
3157.992285	1399
3157.992314	1356
3157.992531	1365
3157.992588	1509
3157.992669	1473
3157.992735	1353
3157.992869	1329
3157.992904	1306
3157.993006	1205
3157.992987	1235
3157.992773	1129
3157.992927	1142
3157.99319	1229
3157.993121	1093
3157.993302	1087
3157.993287	1141
3157.993215	1019
3157.993336	1026
3157.99336	1200
3157.993409	1152
3157.993258	1220
3157.993043	1169
3157.993067	1176
3157.992956	1140
3157.992865	1313
3157.992921	1228
3157.992732	1329
3157.992584	1377
3157.992461	1352
3157.992473	1409
3157.992633	1140
3157.992721	1326
3157.992626	1353
3157.992531	1455
3157.992344	1333
3157.992417	1395
3157.992406	1309
3157.992249	1467
3157.992195	1384
3157.992247	1579
3157.99224	1446
3157.992105	1422
3157.992074	1366
3157.99216	1433
3157.992349	1313
3157.992283	1372
3157.992357	1286
3157.992388	1334
3157.992372	1253
3157.992368	1173
3157.992182	1335
3157.99206	1327
3157.992006	1191
3157.99191	1195
3157.991626	1073
3157.991647	1022
3157.991565	1027
3157.991515	993
3157.991413	991
3157.991199	1057
3157.991163	1011
3157.991242	1020
3157.991107	1007
3157.991015	1024
3157.990969	971
3157.990962	952
3157.990967	966
3157.990979	937
3157.990918	886
3157.99095	1063
3157.991058	977
3157.991086	1025
3157.990983	1044
3157.991058	1025
3157.99138	1097
3157.991402	1075
3157.991516	1136
3157.991645	1130
3157.991744	1284
3157.991773	1290
3157.991733	1261
3157.991887	1408
3157.991977	1302
3157.991983	1374
3157.992068	1381
3157.991959	1411
3157.991923	1431
3157.991896	1390
3157.991999	1493
3157.992057	1429
3157.992125	1445
3157.992211	1498
3157.992321	1401
3157.992418	1489
3157.992631	1479
3157.992662	1338
3157.992915	1367
3157.99311	1267
3157.99302	1142
3157.993082	1196
3157.99308	1157
3157.993149	996
3157.993332	990
3157.993314	1021
3157.993324	1059
3157.993332	1039
3157.993553	994
3157.993877	1099
3157.994389	968
3157.994679	1060
3157.995004	996
3157.995455	1048
3157.996265	1010
3157.996624	942
3157.997306	1044
3157.997868	1010
3157.998652	1017
3157.999136	1004
3158.00007	1004
3158.000537	1031
3158.00104	994
3158.001629	1108
3158.002638	1127
3158.003304	1171
3158.004182	1068
3158.004777	1112
3158.005637	1032
3158.006318	980
3158.007352	1056
3158.007736	1270
3158.008376	1102
3158.009077	1157
3158.010399	1156
3158.011027	1129
3158.011617	983
3158.012244	1036
3158.013345	1081
3158.014073	1025
3158.015209	1027
3158.015927	1137
3158.016772	1094
3158.017358	1054
3158.018411	1141
3158.019151	1124
3158.020209	973
3158.020923	1044
3158.021893	1046
3158.022474	1196
3158.023644	992
3158.024393	1174
3158.025243	1086
3158.026068	1091
3158.027256	1072
3158.027921	1088
3158.029206	1194
3158.029853	1080
3158.030863	1181
3158.031599	958
3158.032597	1101
3158.033282	1195
3158.03448	1084
3158.035159	1050
3158.036149	1193
3158.036826	1133
3158.03799	1076
3158.038882	1009
3158.039987	1078
3158.040791	1033
3158.041924	1041
3158.042707	1142
3158.043757	1030
3158.044358	1175
3158.045317	1063
3158.045974	969
3158.046938	1044
3158.047834	1118
3158.049191	1097
3158.04995	1004
3158.051078	877
3158.051812	1033
3158.052891	1146
3158.05357	1021
3158.054797	1070
3158.055636	1150
3158.056625	984
3158.057228	934
3158.058381	1077
3158.05913	984
3158.060254	1041
3158.061084	1117
3158.062382	1245
3158.063214	1155
3158.064256	1030
3158.064987	1071
3158.06606	1032
3158.066847	1047
3158.068071	1159
3158.06882	1108
3158.069962	1110
3158.070534	1102
3158.071622	1142
3158.072555	1003
3158.073816	935
3158.074527	985
3158.075416	1005
3158.076308	1013
3158.078475	936
3158.080168	1075
3158.08266	1034
3158.08423	1017
3158.086386	1020
3158.087952	1124
3158.091293	1098
3158.093795	1024
3158.09725	1048
3158.099417	1003
3158.102652	993
3158.106083	999
3158.108267	967
3158.110569	970
3158.113339	1068
3158.114794	1083
3158.117404	976
3158.119653	1007
3158.121094	1115
3158.123752	979
3158.125395	1140
3158.127655	1054
3158.131591	1077
3158.135074	1109
3158.137485	1141
3158.141356	1110
3158.144738	1161
3158.148424	1097
3158.153449	1189
3158.156045	1071
3158.159801	1102
3158.162446	1068
3158.166726	1062
3158.16957	1105
3158.173241	1087
3158.175697	1127
3158.17917	1178
3158.184538	1198
3158.189334	1169
3158.195104	1117
3158.197829	1167
3158.201782	1248
3158.20546	1244
3158.209661	1284
3158.215384	1155
3158.220114	1173
3158.22292	1222
3158.227205	1219
3158.230276	1342
3158.233276	1130
3158.236702	1117
3158.239954	1282
3158.242201	1299
3158.246619	1304
3158.249539	1330
3158.25302	1221
3158.25537	1278
3158.259208	1168
3158.261858	1335
3158.264446	1240
3158.265461	1206
3158.267283	1336
3158.268296	1337
3158.269681	1309
3158.270738	1296
3158.273292	1046
3158.273975	1013
3158.274889	1120
3158.275851	1131
3158.277246	1146
3158.278138	1059
3158.279442	1024
3158.280049	1108
3158.282916	1214
3158.285497	1117
3158.288275	1208
3158.291386	1099
3158.293729	1119
3158.297553	1084
3158.300798	1249
3158.305794	1164
3158.308441	1235
3158.312038	1225
3158.314581	1135
3158.3195	1225
3158.322618	1068
3158.326426	1114
3158.328929	1131
3158.332417	1047
3158.334725	1062
3158.337415	1045
3158.338808	1238
3158.340821	1062
3158.341806	1156
3158.343997	1129
3158.347057	1059
3158.352924	1018
3158.356664	1099
3158.360199	1169
3158.365503	1098
3158.371711	974
3158.375419	1009
3158.380234	970
3158.383221	957
3158.387675	1175
3158.390779	1120
3158.396414	1023
3158.3981	1119
3158.399152	1062
3158.400921	1022
3158.401803	1134
3158.403097	1033
3158.40406	1038
3158.405415	1118
3158.406551	1031
3158.407982	1237
3158.408736	1167
3158.410108	1123
3158.410881	1147
3158.412996	1200
3158.414055	1153
3158.41536	1163
3158.419328	1036
3158.422677	1124
3158.427218	1023
3158.429478	1105
3158.431656	1052
3158.435358	1173
3158.438884	1130
3158.441201	1147
3158.443914	1107
3158.445071	1013
3158.446795	1067
3158.447946	1076
3158.449014	1071
3158.450767	1021
3158.452221	1089
3158.453087	1150
3158.454278	1030
3158.455046	1100
3158.457538	1091
3158.458298	1123
3158.458915	1067
3158.460037	1015
3158.460786	1035
3158.4621	988
3158.462888	1020
3158.463973	1039
3158.464634	1051
3158.465914	1022
3158.466894	1059
3158.467993	874
3158.46855	1050
3158.469672	1045
3158.470557	1183
3158.471357	1137
3158.472747	1039
3158.473594	1072
3158.474797	1043
3158.475642	971
3158.476903	1000
3158.478106	956
3158.478948	1105
3158.479977	1117
3158.480698	1061
3158.48213	1167
3158.483035	1091
3158.484194	1015
3158.484839	1036
3158.485757	1067
3158.486779	1052
3158.488247	835
3158.488952	959
3158.490036	1139
3158.49066	1017
3158.491765	1029
3158.492614	1139
3158.493844	1145
3158.494633	997
3158.495463	1043
3158.495928	1062
3158.496573	1142
3158.496899	1093
3158.497215	1053
3158.497435	1055
3158.497855	1120
3158.498096	1065
3158.498627	1076
3158.498939	1178
3158.499117	1154
3158.499246	1089
3158.499392	1098
3158.499703	1090
3158.49984	1050
3158.499975	1082
3158.500358	1080
3158.50063	1084
3158.500811	1166
3158.500871	1076
3158.501209	1088
3158.501332	1115
3158.501476	1026
3158.501662	1093
3158.501751	1013
3158.501838	1119
3158.502319	1060
3158.502583	1150
3158.502827	1113
3158.502848	1097
3158.502983	1098
3158.50324	1392
3158.503637	1226
3158.503866	1322
3158.504004	1404
3158.504106	1531
3158.504338	1539
3158.504492	1377
3158.504637	1401
3158.504729	1423
3158.504761	1333
3158.504857	1243
3158.50498	1233
3158.504923	1341
3158.505037	1162
3158.505054	1198
3158.504998	1095
3158.505062	1133
3158.505052	1039
3158.504988	1213
3158.504927	1125
3158.504848	1162
3158.504777	1245
3158.504791	1265
3158.504973	1261
3158.504886	1338
3158.504796	1309
3158.504765	1295
3158.504593	1365
3158.504518	1385
3158.50435	1116
3158.504265	1221
3158.503809	1091
3158.503737	917
3158.503484	864
3158.503494	964
3158.50358	844
3158.503458	930
3158.503382	949
3158.503377	852
3158.50328	859
3158.503251	823
3158.503262	1024
3158.503157	1108
3158.503012	1172
3158.502945	1100
3158.502797	1040
3158.502788	1019
3158.502878	1190
3158.502821	998
3158.502876	1058
3158.503079	1100
3158.503151	1153
3158.503153	1063
3158.503104	1128
3158.503147	1158
3158.503406	1105
3158.503439	1219
3158.503485	1183
3158.503615	1333
3158.50388	1269
3158.504087	1425
3158.504215	1347
3158.504142	1445
3158.504268	1575
3158.504493	1596
3158.504681	1475
3158.504665	1631
3158.504818	1410
3158.504911	1400
3158.504947	1304
3158.505112	1337
3158.505198	1307
3158.505103	1317
3158.504843	1331
3158.504842	1321
3158.505066	1366
3158.505099	1177
3158.505079	1295
3158.505112	1216
3158.505249	1153
3158.505245	1243
3158.505358	971
3158.505584	1244
3158.505787	1124
3158.505785	1176
3158.505763	1020
3158.505759	1064
3158.505632	1203
3158.505475	1124
3158.50546	1133
3158.505427	1201
3158.505296	1211
3158.50534	1343
3158.505268	1244
3158.505203	1212
3158.50514	1320
3158.505141	1263
3158.50514	1352
3158.505016	1276
3158.504967	1250
3158.504931	1259
3158.504984	1291
3158.504934	1458
3158.50489	1553
3158.504877	1415
3158.504807	1300
3158.504815	1399
3158.504864	1507
3158.504814	1317
3158.50481	1396
3158.504848	1482
3158.504715	1279
3158.504528	1356
3158.504458	1490
3158.504575	1514
3158.50461	1520
3158.504576	1558
3158.504538	1575
3158.504578	1541
3158.504446	1474
3158.504278	1564
3158.504316	1557
3158.504353	1651
3158.504401	1495
3158.504379	1663
3158.504386	1425
3158.504412	1466
3158.504473	1451
3158.504465	1421
3158.504343	1472
3158.504278	1343
3158.504195	1469
3158.50408	1488
3158.503952	1430
3158.503928	1442
3158.503847	1320
3158.503703	1273
3158.503511	1199
3158.503533	1233
3158.503554	1220
3158.503356	1217
3158.503481	1117
3158.50333	1207
3158.503278	1172
3158.503422	1252
3158.503515	1288
3158.503563	1280
3158.503799	1298
3158.503991	1316
3158.503989	1579
3158.503952	1274
3158.503945	1482
3158.503993	1311
3158.504123	1285
3158.504255	1507
3158.504366	1540
3158.504387	1514
3158.504395	1692
3158.504411	1675
3158.50476	1562
3158.504818	1433
3158.504815	1458
3158.504915	1488
3158.504995	1356
3158.505126	1338
3158.505161	1300
3158.50505	1340
3158.505108	1314
3158.505312	1294
3158.505454	1402
3158.505605	1434
3158.505689	1382
3158.505653	1133
3158.505833	1525
3158.505809	1467
3158.505801	1227
3158.506153	1064
3158.50618	1006
3158.506368	1075
3158.506678	1117
3158.5066	1027
3158.506769	997
3158.507037	952
3158.507146	929
3158.507393	1015
3158.507638	925
3158.507715	1081
3158.508026	1034
3158.508317	1167
3158.508906	1147
3158.509271	1113
3158.509631	1124
3158.509821	1210
3158.510282	1157
3158.510792	1214
3158.511736	1189
3158.5123	1232
3158.512908	1221
3158.513417	1096
3158.514266	838
3158.514834	934
3158.515513	960
3158.515903	992
3158.516773	999
3158.517407	930
3158.518285	1055
3158.518816	1042
3158.519682	964
3158.520353	959
3158.52131	927
3158.5219	1005
3158.522634	980
3158.523138	937
3158.524185	1005
3158.524744	985
3158.525747	951
3158.5266	938
3158.52771	943
3158.528418	950
3158.529194	880
3158.52961	924
3158.530683	852
3158.531354	768
3158.532152	966
3158.532841	930
3158.533729	1058
3158.534262	1032
3158.535539	959
3158.536289	968
3158.537044	1055
3158.537687	1002
3158.538753	1003
3158.539498	1018
3158.54047	971
3158.541179	1108
3158.542204	1022
3158.542775	1157
3158.543877	1030
3158.544665	1013
3158.545624	964
3158.546193	950
3158.547193	1008
3158.547852	939
3158.548571	962
3158.548932	977
3158.549553	905
3158.549956	926
3158.55075	977
3158.551165	938
3158.551683	980
3158.552009	1017
3158.552386	1045
3158.552863	1037
3158.553257	987
3158.553572	984
3158.554227	967
3158.554614	1032
3158.555157	932
3158.55578	928
3158.556447	1155
3158.556556	1019
3158.557239	1036
3158.557686	1048
3158.558252	891
3158.558508	871
3158.559161	964
3158.559612	1127
3158.559945	987
3158.56037	987
3158.561202	868
3158.561657	1109
3158.562452	1120
3158.562887	1020
3158.563363	1010
3158.563882	1105
3158.564296	1151
3158.564718	999
3158.565526	981
3158.565885	1077
3158.566674	1082
3158.567099	1149
3158.567613	1259
3158.568089	1153
3158.568696	1187
3158.569036	1258
3158.569799	1176
3158.570342	973
3158.570978	1054
3158.571201	1061
3158.571512	1129
3158.571981	1008
3158.572885	1067
3158.573426	1032
3158.573906	1095
3158.574127	1085
3158.574755	1220
3158.57531	1049
3158.575927	990
3158.576383	1015
3158.577046	1155
3158.577366	1194
3158.577921	1206
3158.578258	1052
3158.578988	994
3158.579437	1022
3158.580077	921
3158.580649	963
3158.581412	893
3158.581903	898
3158.582449	981
3158.582842	987
3158.583405	902
3158.583726	973
3158.584538	961
3158.58489	939
3158.585408	998
3158.585935	1024
3158.586672	1016
3158.587016	895
3158.587612	1040
3158.588186	1078
3158.588659	1017
3158.589005	990
3158.589638	1010
3158.590005	983
3158.590669	1113
3158.591081	1062
3158.591872	1003
3158.592467	986
3158.592986	994
3158.593344	925
3158.594007	1077
3158.594503	937
3158.594928	924
3158.59554	1011
3158.596197	1020
3158.596436	927
3158.596933	870
3158.597496	917
3158.598143	970
3158.598519	912
3158.59918	889
3158.599577	865
3158.600162	898
3158.600855	870
3158.601272	955
3158.601803	858
3158.602198	917
3158.602912	949
3158.603205	888
3158.603791	859
3158.604369	846
3158.604935	845
3158.605227	932
3158.60592	868
3158.606259	970
3158.60648	954
3158.606494	1097
3158.606828	1261
3158.607098	1458
3158.607302	1701
3158.607506	1915
3158.607735	2101
3158.607919	1983
3158.6081	2087
3158.608045	2107
3158.608073	2118
3158.608243	1910
3158.60835	2169
3158.608412	1895
3158.608469	1733
3158.608496	1755
3158.608636	1833
3158.608646	1792
3158.608368	1935
3158.608317	2010
3158.608266	2296
3158.608245	1872
3158.608252	1888
3158.608165	1938
3158.608313	1974
3158.60825	1949
3158.608157	1969
3158.608196	2163
3158.608218	2133
3158.608079	1993
3158.607952	1826
3158.607925	1786
3158.607662	1639
3158.607616	1705
3158.60758	1515
3158.607513	1273
3158.607445	1379
3158.607389	1326
3158.607247	1284
3158.607257	1253
3158.607266	1189
3158.607155	1227
3158.607077	1134
3158.607055	1252
3158.606959	993
3158.606788	1226
3158.606675	1191
3158.606812	1001
3158.606813	1158
3158.606734	1026
3158.606714	1068
3158.606676	1036
3158.606278	1129
3158.606107	1154
3158.606074	1079
3158.606021	1092
3158.605988	1169
3158.605908	1069
3158.605718	1143
3158.605682	1069
3158.605805	1034
3158.605913	1075
3158.605963	1049
3158.606044	1083
3158.606109	1107
3158.606077	974
3158.606399	1046
3158.606587	1231
3158.606639	1255
3158.606642	1104
3158.606751	1023
3158.606849	1132
3158.606885	1214
3158.606865	1200
3158.606912	1378
3158.607069	1410
3158.607258	1557
3158.60736	1638
3158.607478	1771
3158.607442	1908
3158.607681	2019
3158.607917	2141
3158.607998	2180
3158.607961	2349
3158.607996	2113
3158.60813	2145
3158.608347	2098
3158.608441	1779
3158.608525	1890
3158.608494	1660
3158.608523	1672
3158.608706	1557
3158.608916	1514
3158.609	1377
3158.609072	1173
3158.609095	1397
3158.609136	1388
3158.609237	1240
3158.609331	1302
3158.609392	1246
3158.609512	1207
3158.609545	1101
3158.609661	1113
3158.609622	1118
3158.60956	1302
3158.609651	1245
3158.609801	1279
3158.609801	1204
3158.609891	1195
3158.609989	1215
3158.610046	1339
3158.610059	1183
3158.610053	1256
3158.610174	1181
3158.610335	1145
3158.610387	1242
3158.610519	1326
3158.610664	1293
3158.610612	1159
3158.610473	1223
3158.610494	1390
3158.610638	1357
3158.610719	1249
3158.610604	1202
3158.610697	1226
3158.610892	1191
3158.610957	1157
3158.611	1069
3158.611179	1040
3158.611239	1127
3158.611189	1026
3158.611251	1013
3158.611541	1022
3158.611697	984
3158.611935	973
3158.612155	952
3158.612511	909
3158.612793	891
3158.613146	956
3158.613454	873
3158.613917	847
3158.614209	821
3158.614485	933
3158.61465	869
3158.615102	770
3158.615316	1032
3158.615796	966
3158.616032	883
3158.616532	943
3158.616982	1025
3158.617522	993
3158.618083	828
3158.619108	912
3158.619593	850
3158.620253	836
3158.620785	998
3158.621631	900
3158.622159	1023
3158.623071	1004
3158.623768	937
3158.624768	918
3158.625441	842
3158.626396	894
3158.626936	871
3158.627642	838
3158.628402	841
3158.629428	890
3158.629967	870
3158.631111	944
3158.631778	908
3158.632636	897
3158.63314	840
3158.634111	910
3158.634842	873
3158.6357	952
3158.636266	909
3158.637276	973
3158.638079	1017
3158.639089	1025
3158.639623	951
3158.640385	1012
3158.641094	945
3158.642276	1037
3158.642998	979
3158.644179	1053
3158.644793	1050
3158.645557	949
3158.646176	947
3158.647386	891
3158.648114	965
3158.648947	859
3158.649704	964
3158.650931	864
3158.651375	963
3158.65249	958
3158.653435	952
3158.654288	970
3158.654851	1015
3158.655978	1017
3158.656829	975
3158.657733	969
3158.658346	1017
3158.659253	964
3158.659992	938
3158.661418	1062
3158.662133	1026
3158.663188	1035
3158.663946	1053
3158.665089	1109
3158.665954	1042
3158.666962	985
3158.667439	1036
3158.668494	996
3158.669284	1055
3158.670349	1058
3158.671158	1096
3158.67228	1084
3158.672904	1045
3158.673949	983
3158.674644	935
3158.675755	1092
3158.676548	1121
3158.677523	1105
3158.678211	1089
3158.679454	1086
3158.680243	1034
3158.68119	1062
3158.681884	1018
3158.682999	1027
3158.683643	1038
3158.684798	1103
3158.685577	1135
3158.686661	1193
3158.687304	1132
3158.688122	1064
3158.689406	1139
3158.692067	1142
3158.69375	1057
3158.696342	1099
3158.697742	1220
3158.700186	1082
3158.702289	1215
3158.704993	1047
3158.706512	1068
3158.708946	1049
3158.710872	1002
3158.714124	1196
3158.716181	1068
3158.718843	1138
3158.720512	1084
3158.723558	1083
3158.726165	1008
3158.729909	1012
3158.73221	1134
3158.735514	1175
3158.737758	1157
3158.741969	971
3158.74473	1053
3158.748108	1047
3158.75042	1116
3158.754086	1004
3158.756573	1005
3158.761132	977
3158.764126	1096
3158.767851	1076
3158.770216	1009
3158.773681	1008
3158.776435	1015
3158.780749	976
3158.783193	1061
3158.786929	1145
3158.789573	1163
3158.793727	1007
3158.796441	1071
3158.800062	1045
3158.802369	987
3158.814163	1091
3158.830992	1154
3158.846402	990
3158.847226	990
3158.849886	1233
3158.852074	928
3158.855403	1015
3158.858509	993
3158.86356	990
3158.866422	1081
3158.870193	948
3158.872329	1033
3158.875856	1067
3158.878261	870
3158.882052	967
3158.884483	942
3158.88798	1074
3158.891264	967
3158.896508	802
3158.89947	966
3158.903533	1024
3158.905605	860
3158.908851	1041
3158.9118	1273
3158.916251	1093
3158.918937	1069
3158.923442	1087
3158.925791	1023
3158.927722	968
3158.928883	1146
3158.930386	1103
3158.931243	1030
3158.93273	1166
3158.935707	1073
3158.942489	1143
3158.94539	1013
3158.94774	1070
3158.949432	1171
3158.952537	1114
3158.954666	1071
3158.957307	1111
3158.958864	1013
3158.961312	1086
3158.963376	1052
3158.967545	1057
3158.970053	1041
3158.972719	1067
3158.9747	970
3158.97803	1049
3158.980384	1008
3158.983657	1134
3158.985441	992
3158.988301	1029
3158.990606	1041
3158.99425	1100
3158.996813	983
3159.000288	1026
3159.001816	1176
3159.003361	1205
3159.004504	1144
3159.006286	1071
3159.007217	1145
3159.008675	1207
3159.009466	1193
3159.010675	1109
3159.011461	1127
3159.012254	1127
3159.012714	1156
3159.013328	1036
3159.01378	1095
3159.01434	1182
3159.014933	1057
3159.016078	976
3159.016664	1038
3159.017555	1106
3159.018364	1044
3159.01957	1087
3159.020301	1048
3159.021413	1038
3159.021977	946
3159.022654	1005
3159.023168	948
3159.023937	964
3159.024535	1003
3159.025364	868
3159.026031	916
3159.027316	975
3159.027883	1097
3159.028792	1070
3159.029591	1066
3159.030649	1121
3159.03142	1000
3159.032794	1070
3159.033585	1133
3159.034612	1010
3159.035189	954
3159.036377	1145
3159.037113	1174
3159.039061	1078
3159.041986	1011
3159.046246	995
3159.048392	974
3159.052238	993
3159.054945	1042
3159.058722	842
3159.061229	1052
3159.065054	1067
3159.068233	1164
3159.07247	1069
3159.074461	1020
3159.077874	1038
3159.080464	978
3159.084649	1069
3159.087611	1140
3159.091309	1177
3159.093355	1100
3159.096252	1037
3159.098032	989
3159.100476	978
3159.101755	935
3159.103476	946
3159.10445	884
3159.105676	1004
3159.106567	924
3159.10826	1032
3159.109212	1027
3159.110153	1033
3159.110922	1067
3159.11198	1045
3159.112482	1059
3159.113123	1076
3159.11356	984
3159.114042	966
3159.114207	944
3159.114438	1019
3159.114522	1018
3159.114606	1098
3159.114617	1193
3159.114764	1231
3159.115015	1397
3159.115554	1500
3159.115635	1591
3159.11584	1215
3159.116157	1034
3159.116335	1109
3159.116547	1027
3159.116962	990
3159.11696	1022
3159.116913	941
3159.116933	1013
3159.117126	928
3159.117245	888
3159.117284	930
3159.117279	835
3159.117191	862
3159.117242	881
3159.117259	899
3159.117243	960
3159.117333	997
3159.117428	960
3159.117496	903
3159.117459	1016
3159.117333	963
3159.117315	791
3159.117543	855
3159.117641	892
3159.117577	983
3159.117675	923
3159.117572	870
3159.117423	981
3159.11744	929
3159.117462	1037
3159.11734	1058
3159.117083	1128
3159.11681	1196
3159.116752	1281
3159.116445	1467
3159.116241	1476
3159.116102	1545
3159.11598	1589
3159.11591	1666
3159.116001	1649
3159.116043	1424
3159.115883	1856
3159.115795	1494
3159.11597	1386
3159.115862	1478
3159.115825	1456
3159.115761	1493
3159.115725	1423
3159.115891	1491
3159.115697	1478
3159.115709	1399
3159.115885	1301
3159.115844	1344
3159.115705	1429
3159.11565	1417
3159.11567	1357
3159.115447	1437
3159.115448	1508
3159.115474	1375
3159.115477	1450
3159.115543	1410
3159.115464	1401
3159.115562	1432
3159.115505	1508
3159.115251	1407
3159.115251	1325
3159.115293	1259
3159.115335	1214
3159.115131	1179
3159.114981	1128
3159.115143	1069
3159.115252	1214
3159.115188	1095
3159.115067	1180
3159.114897	1054
3159.114885	1138
3159.114741	1055
3159.114569	970
3159.114619	929
3159.114467	1002
3159.114276	945
3159.114403	953
3159.114373	985
3159.114321	989
3159.114407	1031
3159.114519	964
3159.114469	1007
3159.114482	1079
3159.114718	970
3159.114679	1009
3159.114653	1048
3159.114777	1047
3159.114856	1188
3159.114916	1271
3159.114965	1295
3159.115066	1329
3159.115288	1426
3159.115242	1341
3159.115253	1449
3159.115285	1338
3159.115317	1477
3159.115369	1513
3159.115501	1320
3159.115592	1414
3159.115538	1421
3159.115712	1440
3159.116024	1200
3159.11603	1339
3159.116009	1269
3159.116031	1257
3159.116136	1207
3159.116106	1152
3159.116049	1144
3159.116137	1035
3159.116384	1130
3159.116545	1067
3159.116654	1040
3159.116777	1069
3159.116866	941
3159.116925	932
3159.116778	934
3159.11661	949
3159.116755	886
3159.11693	950
3159.117144	949
3159.117298	907
3159.117994	909
3159.118383	957
3159.118871	875
3159.119197	947
3159.119738	984
3159.120339	999
3159.121108	985
3159.121555	986
3159.122047	848
3159.122333	864
3159.123309	873
3159.123959	898
3159.124743	1022
3159.125304	908
3159.125825	904
3159.126099	893
3159.127152	983
3159.127919	991
3159.12862	951
3159.128974	932
3159.129605	988
3159.130355	944
3159.131258	1047
3159.131684	1007
3159.132452	802
3159.133112	931
3159.134242	882
3159.134941	838
3159.135659	861
3159.136175	930
3159.137071	1009
3159.137633	1085
3159.138568	1108
3159.139016	952
3159.139868	925
3159.140517	997
3159.141254	892
3159.141839	1017
3159.142791	946
3159.143476	909
3159.144534	993
3159.145253	1024
3159.146302	908
3159.146706	931
3159.147395	978
3159.148337	919
3159.149518	946
3159.150073	916
3159.150985	932
3159.151578	942
3159.152424	1027
3159.152947	843
3159.153837	998
3159.154594	1039
3159.15555	1030
3159.156165	1068
3159.157195	1065
3159.157724	1113
3159.158963	1080
3159.159727	1031
3159.16049	969
3159.16116	1019
3159.16224	1033
3159.163014	977
3159.164031	1016
3159.164635	932
3159.165651	885
3159.16622	897
3159.167259	908
3159.168056	810
3159.169082	887
3159.169803	930
3159.170832	989
3159.171428	971
3159.172529	1105
3159.173446	885
3159.174415	936
3159.174866	939
3159.175924	1011
3159.176758	964
3159.177813	898
3159.178331	967
3159.179262	936
3159.179888	955
3159.180942	1094
3159.181729	1084
3159.182682	1094
3159.183371	1042
3159.184423	1007
3159.185097	1101
3159.186175	936
3159.186833	1026
3159.187668	842
3159.188252	910
3159.189225	891
3159.190063	1054
3159.191293	971
3159.191995	935
3159.192996	959
3159.193462	1023
3159.194517	981
3159.19531	992
3159.196192	938
3159.19686	1063
3159.197779	915
3159.198191	968
3159.198885	1065
3159.199242	1045
3159.19983	974
3159.200193	1074
3159.20036	1030
3159.200422	956
3159.200728	965
3159.200932	904
3159.200873	812
3159.201024	1031
3159.20143	971
3159.201625	994
3159.201892	1142
3159.202039	1231
3159.202208	1333
3159.202375	1402
3159.202589	1495
3159.202676	1551
3159.202689	1642
3159.202677	1579
3159.202725	1532
3159.202776	1560
3159.202977	1751
3159.203076	1501
3159.202952	1730
3159.202958	1546
3159.203212	1598
3159.203234	1560
3159.203073	1446
3159.203036	1553
3159.203027	1590
3159.202877	1606
3159.202883	1399
3159.203053	1465
3159.202952	1321
3159.202629	1325
3159.20249	1229
3159.202611	1193
3159.202561	1194
3159.202375	1204
3159.202201	1234
3159.202164	1112
3159.202143	1302
3159.202293	1155
3159.202349	1258
3159.202261	1129
3159.202212	1232
3159.202157	1149
3159.201999	1248
3159.202085	1077
3159.202068	1120
3159.201941	1071
3159.20209	1010
3159.202245	1135
3159.202274	1047
3159.20214	1019
3159.202056	1178
3159.202056	1187
3159.201945	1162
3159.201949	1176
3159.20199	1093
3159.201902	1056
3159.201798	1094
3159.201837	976
3159.201846	1110
3159.201644	1060
3159.201613	1020
3159.201677	988
3159.201435	1076
3159.201379	985
3159.201437	955
3159.201299	867
3159.200928	987
3159.200827	915
3159.200454	977
3159.200213	969
3159.200406	1026
3159.200651	1044
3159.20106	1089
3159.201344	1168
3159.201729	1116
3159.201823	1002
3159.20182	1174
3159.201881	1206
3159.201825	1233
3159.201812	1379
3159.202019	1291
3159.202089	1378
3159.202301	1432
3159.202588	1427
3159.202701	1588
3159.202584	1597
3159.202768	1857
3159.202872	1652
3159.202938	1777
3159.203003	1788
3159.202993	1743
3159.202995	1758
3159.202957	1824
3159.202961	1692
3159.203173	1665
3159.203315	1720
3159.203241	1713
3159.203297	1561
3159.203408	1498
3159.203224	1395
3159.203147	1553
3159.203392	1491
3159.203264	1467
3159.203252	1370
3159.203372	1400
3159.203358	1379
3159.203407	1320
3159.203442	1460
3159.203771	1068
3159.203851	1321
3159.203682	1225
3159.203804	1183
3159.204053	1021
3159.203905	1082
3159.203951	1172
3159.204223	1237
3159.204127	1252
3159.203972	1103
3159.20416	1232
3159.204228	1128
3159.204229	1202
3159.204338	1229
3159.20433	996
3159.204252	1172
3159.204331	1068
3159.204483	1003
3159.204362	1084
3159.204319	1044
3159.204517	1077
3159.204595	957
3159.204618	1006
3159.204654	1052
3159.204633	1026
3159.204649	1019
3159.204635	1012
3159.204805	997
3159.204876	1011
3159.205054	948
3159.205128	992
3159.205259	1157
3159.205418	1025
3159.205624	1028
3159.205858	1063
3159.206132	1033
3159.206128	1058
3159.206318	1026
3159.206639	1007
3159.206841	965
3159.20706	978
3159.207176	1104
3159.207623	923
3159.207646	879
3159.207592	1046
3159.208064	938
3159.20846	1090
3159.20922	1033
3159.209538	1051
3159.210043	992
3159.210725	1107
3159.211571	1165
3159.211826	1079
3159.212486	1089
3159.213181	1025
3159.213839	1029
3159.214349	976
3159.215274	1129
3159.21565	1137
3159.215878	1012
3159.216327	1019
3159.216596	1011
3159.217074	1064
3159.217301	1010
3159.217697	981
3159.218087	1087
3159.218602	1008
3159.218724	1066
3159.218727	1036
3159.218811	1077
3159.218816	1063
3159.218941	1065
3159.21901	1043
3159.219023	1077
3159.219057	1101
3159.219211	1136
3159.219273	1116
3159.219453	1046
3159.219474	1250
3159.219371	1080
3159.219371	1146
3159.219432	1175
3159.219558	1112
3159.219722	1191
[truncated: 99,103 more rows]
